# Supplementary material for: What Is the Relationship between Trunk Control Function and Arm Coordination in Adults with Severe-to-Moderate Quadriplegic Cerebral Palsy?
Source: Int J Environ Res Public Health. 2022 Dec 22;20(1):141. doi: 10.3390/ijerph20010141 (PMC9819854; doi:10.3390/ijerph20010141)
Supplement: Supplementary file 1 [file ijerph-20-00141-s001.zip]

Archive with 1 entries (1 files):
- ijerph-2076691-supplementary.pdf
